# Supplementary material for: Preimplantation Genetic Testing of Spinocerebellar Ataxia Type 2—Robust Tools for Direct and Indirect Detection of the ATXN2 CAG Repeat Expansion
Source: Int J Mol Sci. 2026 Feb 4;27(3):1546. doi: 10.3390/ijms27031546 (PMC12898808; doi:10.3390/ijms27031546)
Supplement: Supplementary file 1 [file ijms-27-01546-s001.zip]

Archive with 1 entries (1 files):
- ijms-4079287-supplementary.pdf
